# Supplementary material for: Role of Thylakoid Protein Phosphorylation in Energy-Dependent Quenching of Chlorophyll Fluorescence in Rice Plants
Source: Int J Mol Sci. 2021 Jul 26;22(15):7978. doi: 10.3390/ijms22157978 (PMC8347447; doi:10.3390/ijms22157978)
Supplement: Supplementary file 1 [file ijms-22-07978-s001.zip]

Archive with 1 entries (1 files):
- ijms-1263449-supplementary.pdf
